# Supplementary material for: Coupling of nutrient bioavailability and nutrient ratios to microbial community structure and functional potential in lakes
Source: ISME Commun. 2026 May 29;6(1):ycag150. doi: 10.1093/ismeco/ycag150 (PMC13298643; doi:10.1093/ismeco/ycag150)
Supplement: Supplementary_material_ycag150 [file supplementary_material_ycag150.zip]

Archive with 3 entries (3 files):
- Supplementary_Discussion_final_Rulli_et_al.docx
- Supplementary_Methods_final_Rulli_et_al.docx
- Supplementary_Results_final_Rulli_et_al.docx
